# Supplementary material for: Ingestion of Bifidobacterium longum changes miRNA levels in the brains of mice
Source: PLoS One. 2021 Apr 15;16(4):e0249817. doi: 10.1371/journal.pone.0249817 (PMC8049326; doi:10.1371/journal.pone.0249817)
Supplement: S1 Data — (XLS) [file pone.0249817.s001.xls]

## Sheet: Raw CT values
Position	C57BL/6 _Cont	Balb/c_Cont	C57BL/6 _Bif	Balb/c_Bif
A1	25.38	25.4	23.77	23.24
A2	22.79	23.1	21.4	22.18
A3	24.13	24.09	23.1	22.74
A4	24.28	23.78	22.53	22.48
A5	25.25	25.04	23.83	24.08
A6	25.59	25.01	24.31	24.1
A7	27.25	26.44	26.9	25.3
A8	N/A	37.8	N/A	37.89
A9	28.18	27.69	27.39	26.55
A10	29.22	28.14	27.98	27.55
A11	22.03	21.05	21.48	20.1
A12	23.29	23.46	23.01	21.9
B1	26.2	26.42	25.59	24.92
B2	22.15	22.23	21.65	21.48
B3	28.57	28.1	27.12	26.48
B4	24.65	25.05	23.63	22.94
B5	32.39	31.65	32.02	31.07
B6	30.25	29.33	28.88	28.63
B7	29	28.02	28.37	27.2
B8	25.05	23.75	24.28	22.49
B9	26.71	26.06	26.22	25.12
B10	29.18	28.24	29.08	27.39
B11	30.68	30.85	30.14	29.59
B12	29.54	28.38	28.94	27.46
C1	28.1	27.56	26.2	27
C2	31.45	31.01	30.73	30.57
C3	28.72	29.22	27.2	28.38
C4	28.15	27.66	27.46	26.25
C5	30.1	30.34	29.26	28.89
C6	27.34	26.14	25.77	24.56
C7	31.54	31.07	32.04	29.61
C8	27.8	26.71	26.69	25.03
C9	27.1	27.04	26.46	24.99
C10	25.7	25.65	25.52	24.56
C11	32.05	31.33	31.3	29.5
C12	27.91	27.23	27.77	26.68
D1	24.32	23.91	22.9	22.67
D2	26.88	27.12	26.19	26.38
D3	31.1	31.53	31.07	30.55
D4	28.03	27.49	26.8	27.03
D5	30.83	29.65	27.85	28.33
D6	24.67	24.52	23.82	23.14
D7	24.38	23.86	23.83	23.14
D8	24.66	22.95	23.06	22.09
D9	26.44	25.58	26.31	24.67
D10	30.99	31.28	30.79	29.5
D11	32.14	30.38	30.76	28.89
D12	23.43	22.53	22.52	21.7
E1	23.07	22.83	22.78	21.27
E2	22.02	21.28	20.58	19.96
E3	N/A	N/A	N/A	N/A
E4	N/A	37.31	N/A	N/A
E5	23.86	24.07	23.14	21.8
E6	26.01	25.71	24.91	24.79
E7	24.63	23.26	23.56	22.46
E8	30.42	28.9	28.6	27.6
E9	30.29	28.49	29.59	27.98
E10	28.26	26.33	28.29	24.64
E11	27.91	27.7	28.05	26.35
E12	25.64	24.28	25.18	23.87
F1	29.67	29.62	29.1	27.9
F2	26.49	26.55	25.38	26.08
F3	31.14	30.21	29.45	28.57
F4	25.73	25.18	25.01	23.67
F5	27.66	27.24	26.43	25.98
F6	28.35	28.29	27.08	27.17
F7	29.59	29.1	29.24	27.83
F8	31.33	29.61	29.94	28.89
F9	29.91	28.76	28.96	27.99
F10	32.52	31.14	32.33	30.23
F11	28.29	27.31	27.46	26.34
F12	31.03	29.78	30.18	29.29
G1	33.33	30.53	30.51	30.04
G2	30.72	29.7	29.49	28.59
G3	34.02	32.71	31.66	32.24
G4	N/A	N/A	N/A	N/A
G5	27.53	26.7	25.47	25.6
G6	32.91	28.19	27.33	27.42
G7	25.57	24.67	25.56	24.59
G8	22.18	21.51	21.55	20.29
G9	24.84	24.23	24.15	23.08
G10	29.22	28.38	27.81	27.2
G11	28.39	28.1	28.23	27.32
G12	29.01	28.53	28.57	28.09
H1	N/A	N/A	N/A	N/A
H2	N/A	N/A	N/A	N/A
H3	30.02	27.13	25.34	24.76
H4	28.51	26.59	25.46	25.71
H5	35.78	28.18	25.87	26.34
H6	37.45	27.96	26.35	26.09
H7	27.28	26.53	26.56	24.6
H8	25.07	24.52	24	22.69
H9	24.74	23.76	24.58	22.88
H10	24.59	23.39	24.27	23.52
H11	19.19	18.72	19.69	19.13
H12	19.5	19.37	19.59	19.21

## Sheet: Fold Regulation
		C57BL/6 Bif	Balb/c control	Balb/c bif
Position	Gene Symbol	Fold regulation	Fold regulation	Fold Regulation	*compared to C57BL/6, control mice
A01	mmu-let-7b-5p	-1.03	2.18	2.7
A02	mmu-let-7c-5p	-1.26	1.87	-1.07
A03	mmu-let-7d-5p	1.01	1.46	1.61
A04	mmu-let-7e-5p	1.39	2.4	2.14
A05	mmu-let-7i-5p	1.14	1.91	1.38
A06	mmu-miR-101a-3p	1.47	1.73	1.72
A07	mmu-miR-101b-3p	1.72	-1.1	2.37
A08	mmu-miR-105	-1.02	-1.4	-1.63
A09	mmu-miR-106b-5p	1.38	1.23	1.9
A10	mmu-miR-107-3p	2.08	1.68	1.95
A11	mmu-miR-124-3p	1.94	1.04	2.34
A12	mmu-miR-125b-5p	-1.15	-1.16	1.61
B01	mmu-miR-126a-5p	-1.19	1.09	1.49
B02	mmu-miR-128-3p	-1.08	1.01	-1.02
B03	mmu-miR-130a-3p	1.36	1.95	2.61
B04	mmu-miR-132-3p	-1.34	1.45	2.01
B05	mmu-miR-133b-3p	1.64	-1.09	1.53
B06	mmu-miR-134-5p	1.86	1.84	1.89
B07	mmu-miR-135b-5p	1.94	1.1	2.14
B08	mmu-miR-138-5p	2.42	1.22	3.62
B09	mmu-miR-139-5p	1.54	1	1.85
B10	mmu-miR-140-5p	1.89	-1.31	2.12
B11	mmu-miR-146a-5p	-1.15	1.04	1.31
B12	mmu-miR-146b-5p	2.2	1.08	2.59
C01	mmu-miR-148b-3p	1.43	2.66	1.32
C02	mmu-miR-151-3p	1.33	1.17	1.13
C03	mmu-miR-152-3p	-1.44	2.04	-1.29
C04	mmu-miR-15a-5p	1.38	1.15	2.29
C05	mmu-miR-15b-5p	-1.2	1.28	1.42
C06	mmu-miR-181a-5p	2.26	2.12	4.21
C07	mmu-miR-181a-1-3p	1.36	-1.98	2.34
C08	mmu-miR-181c-5p	2.09	1.54	4.19
C09	mmu-miR-181d-5p	1.02	1.11	2.65
C10	mmu-miR-191-5p	1.02	-1.24	1.35
C11	mmu-miR-193b-3p	1.62	1.2	3.59
C12	mmu-miR-194-5p	1.57	-1.27	1.44
D01	mmu-miR-195a-5p	1.31	1.91	1.93
D02	mmu-miR-19b-3p	-1.2	1.15	-1.15
D03	mmu-miR-203-3p	-1.37	-1.37	-1.11
D04	mmu-miR-20a-5p	1.43	1.67	1.23
D05	mmu-miR-20b-5p	2.23	5.63	3.47
D06	mmu-miR-22-3p	1.09	1.29	1.77
D07	mmu-miR-24-3p	1.41	1.04	1.45
D08	mmu-miR-26b-5p	3.21	2.16	3.64
D09	mmu-miR-27a-3p	1.78	-1.28	2.09
D10	mmu-miR-28c	-1.24	-1.22	1.72
D11	mmu-miR-298-5p	3.33	1.86	5.84
D12	mmu-miR-29a-3p	1.83	1.34	2.04
E01	mmu-miR-29b-3p	1.16	-1.15	2.14
E02	mmu-miR-29c-3p	1.64	1.93	2.56
E03	mmu-miR-302a-5p	-1.02	-1.4	-1.63
E04	mmu-miR-302b-5p	-1.02	-1.4	-1.63
E05	mmu-miR-30a-5p	-1.18	1.17	2.56
E06	mmu-miR-30d-5p	1.21	1.53	1.43
E07	mmu-miR-30e-5p	2.54	1.5	2.76
E08	mmu-miR-320-3p	2.82	2.52	4.33
E09	mmu-miR-328-3p	3.42	1.16	3.04
E10	mmu-miR-33-5p	3.74	-1.43	7.54
E11	mmu-miR-337-3p	1.14	-1.55	1.81
E12	mmu-miR-338-3p	2.52	-1.02	2.09
F01	mmu-miR-339-5p	1.02	1.06	2.09
F02	mmu-miR-342-3p	-1.06	1.54	-1.23
F03	mmu-miR-346-5p	1.87	2.3	3.64
F04	mmu-miR-34a-5p	1.44	1.17	2.56
F05	mmu-miR-376b-3p	1.31	1.67	1.97
F06	mmu-miR-381-3p	1.02	1.72	1.39
F07	mmu-miR-409-3p	1.38	-1.1	2.08
F08	mmu-miR-431-5p	3.24	1.87	3.33
F09	mmu-miR-433-3p	2.18	1.38	2.32
F10	mmu-miR-455-5p	2.56	-1.23	3
F11	mmu-miR-484	1.94	1.27	2.37
F12	mmu-miR-485-5p	2.34	1.29	2.05
G01	mmu-miR-485-3p	6.84	5.03	6
G02	mmu-miR-488-3p	1.99	1.67	2.69
G03	mmu-miR-489-3p	2.44	3.66	2.11
G04	mmu-miR-509-3p	-1.02	-1.4	-1.63
G05	mmu-miR-598-3p	1.75	2.97	2.34
G06	mmu-miR-652-3p	25.9	34.11	27.57
G07	mmu-miR-7a-5p	1.83	-1.39	1.21
G08	mmu-miR-9-5p	1.56	1.1	2.27
G09	mmu-miR-9-3p	1.5	1.15	2.08
G10	mmu-miR-92a-3p	1.76	1.89	2.49
G11	mmu-miR-93-5p	1.2	-1.26	1.29
G12	mmu-miR-98-5p	1.37	-1.03	1.16
H01	cel-miR-39-3p	-1.02	-1.4	-1.63
H02	cel-miR-39-3p	-1.02	-1.4	-1.63
H03	SNORD61	7.28	18.28	23.51
H04	SNORD68	3.72	5.91	4.27
H05	SNORD72	111.02	399.48	248.18
H06	SNORD95	129.31	286.42	295.14
H07	SNORD96A	1.65	1.17	3.93
H08	RNU6-6P	1.44	1.5	3.19

## Sheet: Fold Change
		C57BL/6 Bif	Balb/c control	Balb/c bif
Position	Gene Symbol	Fold change	Fold change	Fold change	*compared to C57BL/6, control mice
A01	mmu-let-7b-5p	0.97	2.18	2.7
A02	mmu-let-7c-5p	0.79	1.87	0.94
A03	mmu-let-7d-5p	1.01	1.46	1.61
A04	mmu-let-7e-5p	1.39	2.4	2.14
A05	mmu-let-7i-5p	1.14	1.91	1.38
A06	mmu-miR-101a-3p	1.47	1.73	1.72
A07	mmu-miR-101b-3p	1.72	0.91	2.37
A08	mmu-miR-105	0.98	0.71	0.61
A09	mmu-miR-106b-5p	1.38	1.23	1.9
A10	mmu-miR-107-3p	2.08	1.68	1.95
A11	mmu-miR-124-3p	1.94	1.04	2.34
A12	mmu-miR-125b-5p	0.87	0.87	1.61
B01	mmu-miR-126a-5p	0.84	1.09	1.49
B02	mmu-miR-128-3p	0.93	1.01	0.98
B03	mmu-miR-130a-3p	1.36	1.95	2.61
B04	mmu-miR-132-3p	0.74	1.45	2.01
B05	mmu-miR-133b-3p	1.64	0.92	1.53
B06	mmu-miR-134-5p	1.86	1.84	1.89
B07	mmu-miR-135b-5p	1.94	1.1	2.14
B08	mmu-miR-138-5p	2.42	1.22	3.62
B09	mmu-miR-139-5p	1.54	1	1.85
B10	mmu-miR-140-5p	1.89	0.76	2.12
B11	mmu-miR-146a-5p	0.87	1.04	1.31
B12	mmu-miR-146b-5p	2.2	1.08	2.59
C01	mmu-miR-148b-3p	1.43	2.66	1.32
C02	mmu-miR-151-3p	1.33	1.17	1.13
C03	mmu-miR-152-3p	0.69	2.04	0.78
C04	mmu-miR-15a-5p	1.38	1.15	2.29
C05	mmu-miR-15b-5p	0.83	1.28	1.42
C06	mmu-miR-181a-5p	2.26	2.12	4.21
C07	mmu-miR-181a-1-3p	1.36	0.5	2.34
C08	mmu-miR-181c-5p	2.09	1.54	4.19
C09	mmu-miR-181d-5p	1.02	1.11	2.65
C10	mmu-miR-191-5p	1.02	0.81	1.35
C11	mmu-miR-193b-3p	1.62	1.2	3.59
C12	mmu-miR-194-5p	1.57	0.79	1.44
D01	mmu-miR-195a-5p	1.31	1.91	1.93
D02	mmu-miR-19b-3p	0.83	1.15	0.87
D03	mmu-miR-203-3p	0.73	0.73	0.9
D04	mmu-miR-20a-5p	1.43	1.67	1.23
D05	mmu-miR-20b-5p	2.23	5.63	3.47
D06	mmu-miR-22-3p	1.09	1.29	1.77
D07	mmu-miR-24-3p	1.41	1.04	1.45
D08	mmu-miR-26b-5p	3.21	2.16	3.64
D09	mmu-miR-27a-3p	1.78	0.78	2.09
D10	mmu-miR-28c	0.8	0.82	1.72
D11	mmu-miR-298-5p	3.33	1.86	5.84
D12	mmu-miR-29a-3p	1.83	1.34	2.04
E01	mmu-miR-29b-3p	1.16	0.87	2.14
E02	mmu-miR-29c-3p	1.64	1.93	2.56
E03	mmu-miR-302a-5p	0.98	0.71	0.61
E04	mmu-miR-302b-5p	0.98	0.71	0.61
E05	mmu-miR-30a-5p	0.85	1.17	2.56
E06	mmu-miR-30d-5p	1.21	1.53	1.43
E07	mmu-miR-30e-5p	2.54	1.5	2.76
E08	mmu-miR-320-3p	2.82	2.52	4.33
E09	mmu-miR-328-3p	3.42	1.16	3.04
E10	mmu-miR-33-5p	3.74	0.7	7.54
E11	mmu-miR-337-3p	1.14	0.65	1.81
E12	mmu-miR-338-3p	2.52	0.98	2.09
F01	mmu-miR-339-5p	1.02	1.06	2.09
F02	mmu-miR-342-3p	0.94	1.54	0.82
F03	mmu-miR-346-5p	1.87	2.3	3.64
F04	mmu-miR-34a-5p	1.44	1.17	2.56
F05	mmu-miR-376b-3p	1.31	1.67	1.97
F06	mmu-miR-381-3p	1.02	1.72	1.39
F07	mmu-miR-409-3p	1.38	0.91	2.08
F08	mmu-miR-431-5p	3.24	1.87	3.33
F09	mmu-miR-433-3p	2.18	1.38	2.32
F10	mmu-miR-455-5p	2.56	0.81	3
F11	mmu-miR-484	1.94	1.27	2.37
F12	mmu-miR-485-5p	2.34	1.29	2.05
G01	mmu-miR-485-3p	6.84	5.03	6
G02	mmu-miR-488-3p	1.99	1.67	2.69
G03	mmu-miR-489-3p	2.44	3.66	2.11
G04	mmu-miR-509-3p	0.98	0.71	0.61
G05	mmu-miR-598-3p	1.75	2.97	2.34
G06	mmu-miR-652-3p	25.9	34.11	27.57
G07	mmu-miR-7a-5p	1.83	0.72	1.21
G08	mmu-miR-9-5p	1.56	1.1	2.27
G09	mmu-miR-9-3p	1.5	1.15	2.08
G10	mmu-miR-92a-3p	1.76	1.89	2.49
G11	mmu-miR-93-5p	1.2	0.8	1.29
G12	mmu-miR-98-5p	1.37	0.97	1.16
H01	cel-miR-39-3p	0.98	0.71	0.61
H02	cel-miR-39-3p	0.98	0.71	0.61
H03	SNORD61	7.28	18.28	23.51
H04	SNORD68	3.72	5.91	4.27
H05	SNORD72	111.02	399.48	248.18
H06	SNORD95	129.31	286.42	295.14
H07	SNORD96A	1.65	1.17	3.93
H08	RNU6-6P	1.44	1.5	3.19

## Sheet: Average ΔCT
Position	Gene Symbol	C57BL/6 control	Balb/c control	C57BL/6 Bif	Balb/c Bif
A01	mmu-let-7b-5p	-2.52	-2.47	-3.64	-3.95
A02	mmu-let-7c-5p	-5.11	-4.77	-6.01	-5.01
A03	mmu-let-7d-5p	-3.77	-3.78	-4.31	-4.45
A04	mmu-let-7e-5p	-3.62	-4.09	-4.88	-4.71
A05	mmu-let-7i-5p	-2.65	-2.83	-3.58	-3.11
A06	mmu-miR-101a-3p	-2.31	-2.86	-3.1	-3.09
A07	mmu-miR-101b-3p	-0.65	-1.43	-0.51	-1.89
A08	mmu-miR-105	7.1	7.13	7.59	7.81
A09	mmu-miR-106b-5p	0.28	-0.18	-0.02	-0.64
A10	mmu-miR-107-3p	1.32	0.27	0.57	0.36
A11	mmu-miR-124-3p	-5.87	-6.82	-5.93	-7.09
A12	mmu-miR-125b-5p	-4.61	-4.41	-4.4	-5.29
B01	mmu-miR-126a-5p	-1.7	-1.45	-1.82	-2.27
B02	mmu-miR-128-3p	-5.75	-5.64	-5.76	-5.71
B03	mmu-miR-130a-3p	0.67	0.23	-0.29	-0.71
B04	mmu-miR-132-3p	-3.25	-2.82	-3.78	-4.25
B05	mmu-miR-133b-3p	4.49	3.78	4.61	3.88
B06	mmu-miR-134-5p	2.35	1.46	1.47	1.44
B07	mmu-miR-135b-5p	1.1	0.15	0.96	0.01
B08	mmu-miR-138-5p	-2.85	-4.12	-3.13	-4.7
B09	mmu-miR-139-5p	-1.19	-1.81	-1.19	-2.07
B10	mmu-miR-140-5p	1.28	0.37	1.67	0.2
B11	mmu-miR-146a-5p	2.78	2.98	2.73	2.4
B12	mmu-miR-146b-5p	1.64	0.51	1.53	0.27
C01	mmu-miR-148b-3p	0.2	-0.31	-1.21	-0.19
C02	mmu-miR-151-3p	3.55	3.14	3.32	3.38
C03	mmu-miR-152-3p	0.82	1.35	-0.21	1.19
C04	mmu-miR-15a-5p	0.25	-0.21	0.05	-0.94
C05	mmu-miR-15b-5p	2.2	2.47	1.85	1.7
C06	mmu-miR-181a-5p	-0.56	-1.73	-1.64	-2.63
C07	mmu-miR-181a-1-3p	3.64	3.2	4.63	2.42
C08	mmu-miR-181c-5p	-0.1	-1.16	-0.72	-2.16
C09	mmu-miR-181d-5p	-0.8	-0.83	-0.95	-2.2
C10	mmu-miR-191-5p	-2.2	-2.22	-1.89	-2.63
C11	mmu-miR-193b-3p	4.15	3.46	3.89	2.31
C12	mmu-miR-194-5p	0.01	-0.64	0.36	-0.51
D01	mmu-miR-195a-5p	-3.58	-3.96	-4.51	-4.52
D02	mmu-miR-19b-3p	-1.02	-0.75	-1.22	-0.81
D03	mmu-miR-203-3p	3.2	3.66	3.66	3.36
D04	mmu-miR-20a-5p	0.13	-0.38	-0.61	-0.16
D05	mmu-miR-20b-5p	2.93	1.78	0.44	1.14
D06	mmu-miR-22-3p	-3.23	-3.35	-3.59	-4.05
D07	mmu-miR-24-3p	-3.52	-4.01	-3.58	-4.05
D08	mmu-miR-26b-5p	-3.24	-4.92	-4.35	-5.1
D09	mmu-miR-27a-3p	-1.46	-2.29	-1.1	-2.52
D10	mmu-miR-28c	3.09	3.41	3.38	2.31
D11	mmu-miR-298-5p	4.24	2.51	3.35	1.7
D12	mmu-miR-29a-3p	-4.47	-5.34	-4.89	-5.49
E01	mmu-miR-29b-3p	-4.83	-5.04	-4.63	-5.92
E02	mmu-miR-29c-3p	-5.88	-6.59	-6.83	-7.23
E03	mmu-miR-302a-5p	7.1	7.13	7.59	7.81
E04	mmu-miR-302b-5p	7.1	7.13	7.59	7.81
E05	mmu-miR-30a-5p	-4.04	-3.8	-4.27	-5.39
E06	mmu-miR-30d-5p	-1.89	-2.16	-2.5	-2.4
E07	mmu-miR-30e-5p	-3.27	-4.61	-3.85	-4.73
E08	mmu-miR-320-3p	2.52	1.03	1.19	0.41
E09	mmu-miR-328-3p	2.39	0.62	2.18	0.79
E10	mmu-miR-33-5p	0.36	-1.54	0.88	-2.55
E11	mmu-miR-337-3p	0.01	-0.17	0.64	-0.84
E12	mmu-miR-338-3p	-2.26	-3.59	-2.23	-3.32
F01	mmu-miR-339-5p	1.77	1.75	1.69	0.71
F02	mmu-miR-342-3p	-1.41	-1.32	-2.03	-1.11
F03	mmu-miR-346-5p	3.24	2.34	2.04	1.38
F04	mmu-miR-34a-5p	-2.17	-2.69	-2.4	-3.52
F05	mmu-miR-376b-3p	-0.24	-0.63	-0.98	-1.21
F06	mmu-miR-381-3p	0.45	0.42	-0.33	-0.02
F07	mmu-miR-409-3p	1.69	1.23	1.83	0.64
F08	mmu-miR-431-5p	3.43	1.74	2.53	1.7
F09	mmu-miR-433-3p	2.01	0.89	1.55	0.8
F10	mmu-miR-455-5p	4.62	3.27	4.92	3.04
F11	mmu-miR-484	0.39	-0.56	0.05	-0.85
F12	mmu-miR-485-5p	3.13	1.91	2.77	2.1
G01	mmu-miR-485-3p	5.43	2.66	3.1	2.85
G02	mmu-miR-488-3p	2.82	1.83	2.08	1.4
G03	mmu-miR-489-3p	6.12	4.84	4.25	5.05
G04	mmu-miR-509-3p	7.1	7.13	7.59	7.81
G05	mmu-miR-598-3p	-0.37	-1.17	-1.94	-1.59
G06	mmu-miR-652-3p	5.01	0.32	-0.08	0.23
G07	mmu-miR-7a-5p	-2.33	-3.2	-1.85	-2.6
G08	mmu-miR-9-5p	-5.72	-6.36	-5.86	-6.9
G09	mmu-miR-9-3p	-3.06	-3.64	-3.26	-4.11
G10	mmu-miR-92a-3p	1.32	0.51	0.4	0.01
G11	mmu-miR-93-5p	0.49	0.23	0.82	0.13
G12	mmu-miR-98-5p	1.11	0.66	1.16	0.9
H01	cel-miR-39-3p	7.1	7.13	7.59	7.81
H02	cel-miR-39-3p	7.1	7.13	7.59	7.81
H03	SNORD61	2.12	-0.74	-2.07	-2.43
H04	SNORD68	0.61	-1.28	-1.95	-1.48
H05	SNORD72	7.1	0.31	-1.54	-0.85
H06	SNORD95	7.1	0.09	-1.06	-1.1
H07	SNORD96A	-0.62	-1.34	-0.85	-2.59
H08	RNU6-6P	-2.83	-3.35	-3.41	-4.5

## Sheet: 2^-ΔCT
Position	Gene Symbol	C57BL/6 control	Balb/c control	C57BL/6 Bif	Balb/c Bif
A01	mmu-let-7b-5p	5.72107	5.54398	12.4516	15.4713
A02	mmu-let-7c-5p	34.4465	27.3018	64.3675	32.2566
A03	mmu-let-7d-5p	13.6071	13.7458	19.8114	21.8797
A04	mmu-let-7e-5p	12.2634	17.0408	29.4105	26.2005
A05	mmu-let-7i-5p	6.26053	7.11529	11.9444	8.64293
A06	mmu-miR-101a-3p	4.94607	7.26479	8.56386	8.52394
A07	mmu-miR-101b-3p	1.56513	2.69619	1.42233	3.71026
A08	mmu-miR-105	0.007271	0.007144	0.005184	0.004461
A09	mmu-miR-106b-5p	0.821472	1.13361	1.01274	1.55997
A10	mmu-miR-107-3p	0.399505	0.82985	0.672806	0.779986
A11	mmu-miR-124-3p	58.3348	113.058	60.8954	136.383
A12	mmu-miR-125b-5p	24.3573	21.2726	21.0867	39.1657
B01	mmu-miR-126a-5p	3.24065	2.73383	3.52656	4.82832
B02	mmu-miR-128-3p	53.6789	49.8984	54.1264	52.4009
B03	mmu-miR-130a-3p	0.62689	0.85318	1.22117	1.63753
B04	mmu-miR-132-3p	9.48918	7.06614	13.7205	19.0474
B05	mmu-miR-133b-3p	0.044387	0.072842	0.0409	0.067993
B06	mmu-miR-134-5p	0.195641	0.363725	0.360548	0.368956
B07	mmu-miR-135b-5p	0.465316	0.901826	0.513438	0.99414
B08	mmu-miR-138-5p	7.19146	17.3989	8.74381	26.0195
B09	mmu-miR-139-5p	2.27566	3.50866	2.27878	4.20329
B10	mmu-miR-140-5p	0.410736	0.774277	0.313875	0.871469
B11	mmu-miR-146a-5p	0.145217	0.126826	0.150544	0.189664
B12	mmu-miR-146b-5p	0.320031	0.702671	0.34586	0.830194
C01	mmu-miR-148b-3p	0.868311	1.2405	2.31059	1.14197
C02	mmu-miR-151-3p	0.085158	0.113512	0.100013	0.096156
C03	mmu-miR-152-3p	0.564985	0.392543	1.15529	0.438765
C04	mmu-miR-15a-5p	0.838733	1.15743	0.964773	1.92055
C05	mmu-miR-15b-5p	0.217078	0.180606	0.277058	0.308111
C06	mmu-miR-181a-5p	1.47048	3.3194	3.11291	6.19679
C07	mmu-miR-181a-1-3p	0.080008	0.108888	0.040337	0.187053
C08	mmu-miR-181c-5p	1.06902	2.236	1.6452	4.47386
C09	mmu-miR-181d-5p	1.73662	1.77882	1.92955	4.59964
C10	mmu-miR-191-5p	4.58297	4.66191	3.70189	6.19679
C11	mmu-miR-193b-3p	0.056183	0.090931	0.067371	0.201873
C12	mmu-miR-194-5p	0.990538	1.55933	0.778226	1.42555
D01	mmu-miR-195a-5p	11.928	15.5724	22.7574	22.9675
D02	mmu-miR-19b-3p	2.0227	1.68287	2.32666	1.75506
D03	mmu-miR-203-3p	0.108539	0.07916	0.079015	0.097498
D04	mmu-miR-20a-5p	0.911481	1.30217	1.52442	1.11847
D05	mmu-miR-20b-5p	0.130877	0.291369	0.736247	0.454238
D06	mmu-miR-22-3p	9.35854	10.203	12.0275	16.5817
D07	mmu-miR-24-3p	11.4421	16.1216	11.9444	16.5817
D08	mmu-miR-26b-5p	9.42364	30.2932	20.3684	34.3329
D09	mmu-miR-27a-3p	2.74401	4.89369	2.14097	5.74187
D10	mmu-miR-28c	0.117138	0.094138	0.095939	0.201873
D11	mmu-miR-298-5p	0.052785	0.175668	0.097955	0.308111
D12	mmu-miR-29a-3p	22.1047	40.5301	29.6151	44.9896
E01	mmu-miR-29b-3p	28.3698	32.9207	24.7312	60.6115
E02	mmu-miR-29c-3p	58.7405	96.3974	113.635	150.281
E03	mmu-miR-302a-5p	0.007271	0.007144	0.005184	0.004461
E04	mmu-miR-302b-5p	0.007271	0.007144	0.005184	0.004461
E05	mmu-miR-30a-5p	16.4075	13.9377	19.2697	41.9768
E06	mmu-miR-30d-5p	3.69682	4.47201	5.65004	5.2836
E07	mmu-miR-30e-5p	9.62165	24.4358	14.4026	26.5662
E08	mmu-miR-320-3p	0.173894	0.490023	0.437775	0.753417
E09	mmu-miR-328-3p	0.190292	0.651087	0.22041	0.578954
E10	mmu-miR-33-5p	0.77716	2.9098	0.542713	5.86252
E11	mmu-miR-337-3p	0.990538	1.12578	0.64094	1.79194
E12	mmu-miR-338-3p	4.77759	12.0497	4.68569	9.99718
F01	mmu-miR-339-5p	0.292454	0.297492	0.309554	0.611965
F02	mmu-miR-342-3p	2.65054	2.49826	4.07913	2.16073
F03	mmu-miR-346-5p	0.105571	0.197637	0.242871	0.384624
F04	mmu-miR-34a-5p	4.48866	6.45726	5.27168	11.4837
F05	mmu-miR-376b-3p	1.17795	1.54855	1.97009	2.31582
F06	mmu-miR-381-3p	0.73016	0.747902	1.2555	1.01503
F07	mmu-miR-409-3p	0.30913	0.42659	0.280926	0.64239
F08	mmu-miR-431-5p	0.092544	0.299561	0.17293	0.308111
F09	mmu-miR-433-3p	0.247634	0.539959	0.341099	0.574955
F10	mmu-miR-455-5p	0.040562	0.103731	0.032992	0.12171
F11	mmu-miR-484	0.761166	1.47521	0.964773	1.8044
F12	mmu-miR-485-5p	0.113935	0.266263	0.146428	0.233504
G01	mmu-miR-485-3p	0.023136	0.158321	0.116489	0.138842
G02	mmu-miR-488-3p	0.141246	0.281444	0.23623	0.379329
G03	mmu-miR-489-3p	0.014341	0.034938	0.052493	0.030217
G04	mmu-miR-509-3p	0.007271	0.007144	0.005184	0.004461
G05	mmu-miR-598-3p	1.28903	2.25156	3.83244	3.01367
G06	mmu-miR-652-3p	0.030954	0.801582	1.05574	0.853534
G07	mmu-miR-7a-5p	5.01512	9.19546	3.60066	6.06926
G08	mmu-miR-9-5p	52.5742	82.1918	58.0113	119.554
G09	mmu-miR-9-3p	8.31827	12.4746	9.56829	17.2859
G10	mmu-miR-92a-3p	0.399505	0.702671	0.756946	0.99414
G11	mmu-miR-93-5p	0.710193	0.85318	0.56576	0.914795
G12	mmu-miR-98-5p	0.462102	0.633283	0.446974	0.536452
H01	cel-miR-39-3p	0.007271	0.007144	0.005184	0.004461
H02	cel-miR-39-3p	0.007271	0.007144	0.005184	0.004461
H03	SNORD61	0.229455	1.67124	4.19381	5.39462
H04	SNORD68	0.653511	2.42994	3.85909	2.79243
H05	SNORD72	0.007271	0.807157	2.90444	1.8044
H06	SNORD95	0.007271	0.940123	2.08242	2.14581
H07	SNORD96A	1.53292	2.53313	1.80033	6.02734
H08	RNU6-6P	7.09245	10.203	10.6167	22.6513
